# Supplementary material for: Green tea halts progression of cardiac transthyretin amyloidosis: an observational report
Source: Clin Res Cardiol. 2012 May 15;101(10):805–13. doi: 10.1007/s00392-012-0463-z (PMC3445797; doi:10.1007/s00392-012-0463-z)
Supplement: Supplementary file 1 — Suppl. Table 1 Data are absolute values and mean ± SEM. mBMI modified body mass index (BMI [kg/m²] × serum albumin [g/L] [60]; IVS interventricular septum thickness, LV left ventricular, EDD enddiastolic diameter, ESV endsystolic diameter, EF ejection fraction, MAPSE mitral annular plane systolic excursion, TAPSE tricuspid annular plane systolic excursion, MASV mitral annular systolic velocity of pulsed-wave Doppler tissue imaging, EDV enddiastolic volume, ESV endsystolic volume, SV stroke volume, eGFR estimated glomerular filtration rate, nd not determined. (XLS 43 kb) [file 392_2012_463_MOESM1_ESM.xls]

## Sheet: supplemental
study inclusion							Electrocardiography			Echocardiography							cardiac MRI										laboratory testings
Patienten-ID	gender	amyloid type	liver transplant	age	serum albumin	mBMI	heart rate	QRS	QTc	IVS	posterior wall	LVEDD	LV myocardial mass	LV-EF	MAPSE	TAPSE	LV myocardial mass	LV-EF	EDV	SV	anterior	anterolateral	inferolateral	inferior	inferoseptal	anteroseptal	eGFR	troponin T	NT-proBNP	mean EGCG intake	EGCG 120 min
					(g/L)	(kg/m²)*(g/L)	(bpm)	(ms)	(ms)	(mm)	(mm)	(mm)	(g)	(%)	(mm)	(mm)	(g)	(%)	(mL)	(mL)	(mm)	(mm)	(mm)	(mm)	(mm)	(mm)	(mL/min*1,73)	(µg/L)	(ng/L)	(mg/day)	(µg/l)
1	f	Val30Met	no	68	42.1	1178.8	94	102	413	17	13	41.25	233.467	81.1594	13	16	146.7	69.5	120	80	10	8	10	12	14	16	67.73	0.01	497	638	259
2	f	Val30Met	yes	54	41.2	733.357	72	112	468	13.925	12	42.25	205.881	77.0492	10	36	orthopedic prosthesis										49.96	0.02	907	418	109
3	m	SSA	no	71	43.1	1234.82	71	106	465	27.5	21.5	40.75	466.281	67.5676	3.7	12	claustrophobia										70.81	0.05	5433	443	XX
4	m	Val30Met	no	55	45.2	1171.85	71	98	389	22.5	16.55	40.5	339.779	70	10	30	191.7	66.5	163	107	12.1	9	10.7	11.5	16.6	17.3	112.72	0.01	142	448	76.7
5	m	SSA	no	77	46.7	1142.5	90	168	464	19.65	16.75	37	277.543	29.1667	7.8	14	200	48.5	146	62	12	6	9	12	14	14	42.53	0.04	4307	734	844
6	f	Gly47Glu	no	57	44.9	1102.76	77	184	504	18.75	17.75	36.25	283.39	51.1628	3	9	ICD										48.42	0.02	2565	343	220
7	m	SSA	no	72	41.7	832.933	63	84	440	18.25	16	42.75	322.921	62.3377	11	18	179.3	57	168	100	8	6	8	7	11	13	98.55	0.02	1217	740	208
8	m	SSA	no	73	45.6	1356.41	85	176	494	23.075	15.75	38	333.751	51.0204	4	11	pacemaker										63.86	0.06	743	789	43.9
9	m	SSA	no	69	45.6	1262.28	75	110	431	20	16.75	45.75	368.919	40.678	9	16	200	26	186	49	10	8	8	8	17	15	46.48	0.05	3879	638	XX
10	m	Ile107Val	no	77	41.1	1059.61	72	114	466	17.5	14.45	42.5	281.363	54.2857	8	22	126	63.5	154	100	6.4	6.8	7.8	11.4	14.6	12.5	84.29	0.04	1252	745	102
11	m	SSA	no	67	44.6	1003.11	69	170	489	21.75	17.025	53.25	508.412	28.5714	6.9	9.2	250	47	296	175	12	7	7	7	20	19	66.5	0.01	6977	545	187
12	m	Val30Met	yes	70	44.3	1159.5	92	104	444	21.5	17.375	46.5	458.117	59.4937	4	10	231	63.5	194	129	12.9	9.8	10	11.5	16.8	19.5	79.4	0.01	1522	207	66.5
13	m	Gly47Ala	yes	46	39	933.621	71	106	441	22.925	16.75	44	391.271	71.831	11	22	pacemaker										65.34	0.06	2800	518	XX
14	f	Val30Met	no	61	43.9	942.496	100	93	415	19.5	13.25	35	240.598	67.4419	13	18	101.7	68.5	106	75	11	7.4	8.8	10.2	13.9	14.5	103.59	0.01	181	450	456
mean				65.5	43.5	1079.58	78.7143	123.357	451.643	20.2732	16.0643	41.8393	336.549	57.9832	8.17143	17.3714	180.711	56.6667	170.333	97.4444	10.4889	7.55556	8.81111	10.0667	15.3222	15.6444	71.4414	0.0292857	2315.86	546.857	233.827
SEM				2.51315	0.586384	46.315	3.01722	9.24609	8.84209	0.883088	0.634249	1.26844	24.7684	4.41213	0.917859	2.13025	16.0683	4.70741	18.3288	12.6525	0.713256	0.429182	0.409079	0.71161	0.859874	0.835848	5.87621	0.00528987	565.331	46.3667	70.5225
follow-up (12 months)
													Devereux								LV regional wall thickness
Patienten-ID					serum albumin	mBMI	heart rate	QRS	QTc	IVS	posterior wall	LVEDD	LV myocardial mass	LV-EF	MAPSE	TAPSE	LV myocardial mass	LV-EF	EDV	SV	anterior	anterolateral	inferolateral	inferior	inferoseptal	anteroseptal	eGFR	troponin T	NT-proBNP
					(g/L)	(kg/m²)*(g/L)	(bpm)	(ms)	(ms)	(mm)	(mm)	(mm)	(g)	(%)	(mm)	(mm)	(g)	(%)	(mL)	(mL)	(mm)	(mm)	(mm)	(mm)	(mm)	(mm)	(mL/min*1,73)	(µg/L)	(ng/L)
1	f	Val30Met	no	69	43.3	1211.98	92	112	410	16	13.9	43	250.335	78.1818	11	16	110.5	71	126	91	9.3	8.2	10.1	9	10.8	11	60.12	0.04	482
2	f	Val30Met	yes	55	45.7	976.148	66	114	371	13.125	12.5	42	193.342	78.3333	9.6	16											41.44	0.03	3316
3	m	SSA	no	72	48.2	1469.46	99	110	428	23.375	18	39.25	397.309	57.6923	6.8	13											44.86	0.09	7950
4	m	Val30Met	no	56	45.7	1184.81	67	92	396	22.5	13.75	41.5	318.284	83.6538	14	35	176.5	68	176	116	6	5.6	9	11.4	20.4	17.7	110.8	0.01	297
5	m	SSA	no	78	48.1	1176.75	79	170	495	18.5	16	40.7	278.65	45.098	6	10	168.5	50.5	156	75	7.3	8.1	11.6	12.4	12	12	36.12	0.05	XX
6	f	Gly47Glu	no	58	43.6	1070.83	70	188	520	17.25	17	39	257.773	29.7872	2.7	5.4											45.76	0.1	8448
7	m	SSA	no	73	45.1	900.846	65	90	453	20.25	16.5	44.5	353.343	55.6962	5.2	19	158.5	54.5	168	96	11.2	8.4	11.4	10.9	15.6	15.3	100.82	0.01	1995
8	m	SSA	no	74	46.7	1389.13	72	182	498	21	15	43	353.432	37.5	4	11											32.97	0.06	1166
9	m	SSA	no	70	49.5	1370.24	67	102	438	19.5	16.25	43.75	338.596	50	5	15	170	53	174	92	12	9.7	9.9	11.7	15.8	13.8	25.85	0.06	3709
10	m	Ile107Val	no	78	44.6	1149.84	59	110	553	15.375	13.7	41	221.903	72.0588	15	21	117.5	60	152	91	7.3	5.3	6.9	9.8	14.7	12.3	78.9	0.08	1215
11	m	SSA	no	68	48.1	1115.12	60	176	489	20.25	16.5	53.5	487.717	25.8252	7	16	216.5	33.5	306	99	7.3	5.3	6.2	9.6	17.1	13.6	72.8	0.03	9605
12	m	Val30Met	yes	71	40.9	1070.51	92	104	444	20.5	15.75	45.5	388.049	60.5263	8	9	208	62	176	112	12.5	10.9	14.8	15.1	19.2	17.4	59.58	0.05	1262
13	m	Gly47Ala	yes	47	36	861.804	75	120	468	19.75	16	47.25	393.211	56.1798	10	21											55.75	0.08	6926
14	f	Val30Met	no	62	41.7	895.264	94	82	402	18	13.5	38	229.887	85.0746	12	26	97	62	140	78	7	4.9	5.4	5.3	11.2	8.7	99.32	0.01	171
mean				66.5	44.8	1131.62	75.5	125.143	454.643	18.9554	15.3107	42.9964	318.702	58.2577	8.30714	16.6714	158.111	57.1667	174.889	94.4444	8.87778	7.37778	9.47778	10.5778	15.2	13.5333	61.7921	0.05	3580.15
SEM				2.51315	0.957159	50.4288	3.59449	9.87329	13.8903	0.750527	0.427335	1.06125	22.3449	5.19171	1.00167	2.02464	14.0121	3.71278	17.3721	4.52497	0.814074	0.726249	0.995375	0.895324	1.13664	0.980079	7.23654	0.00805203	952.998
D%					2.98851	4.82127	-4.08348	1.4476	0.664242	-6.50048	-4.69097	2.76569	-5.30303	0.473319	1.66084	-4.02961	-12.5061	0.882353	2.67449	-3.07868	-15.3602	-2.35294	7.5662	5.07726	-0.797679	-13.4943	-13.5066	70.7317	54.593
